# Supplementary material for: Vaginal Natural Orifice Transluminal Endoscopic Surgery (vNOTES) in Patients with Gynecological Malignancies: A Systematic Review
Source: J Clin Med. 2026 May 25;15(11):4089. doi: 10.3390/jcm15114089 (PMC13258491; doi:10.3390/jcm15114089)
Supplement: Supplementary file 1 [file jcm-15-04089-s001.zip]

Archive with 1 entries (1 files):
- jcm-4313182-supplementary.pdf
